# Supplementary material for: Unraveling the toxic effects mediated by the neurodegenerative disease–associated S375G mutation of TDP-43 and its S375E phosphomimetic variant
Source: J Biol Chem. 2022 Jul 12;298(8):102252. doi: 10.1016/j.jbc.2022.102252 (PMC9364110; doi:10.1016/j.jbc.2022.102252)
Supplement: Supplementary Table 1 [file mmc1.xlsx]

## Sheet: Foglio1
BST2 FW	AGAAGGGCTTTCAGGATGTG
BST2 REV	CTTTTGTCCTTGGGCCTTCT
SFRP2 FW	CTGGCCCGACATGCTTGAG
SFRP2 REV	GCTTCACATACCTTTGGAGCTT
SFRP1 FW	ACGTGGGCTACAAGAAGATGG
SFRP1 REV	CAGCGACACGGGTAGATGG
MFAP2 FW	CGCCGTGTGTACGTCATTAAC
MFAP2 REV	CCATCACGCCACATTTGGA
NUPR1 FW	CTGGATGAATCTGACCTCTA
NUPR1 REV	CGCTTCTTCCTCTCTGAATT
PCSK9 FW	ATGGTCACCGACTTCGAGAAT
PCSK9 REV	GTGCCATGACTGTCACACTTG
STAT6 FW	CGAGTAGGGGAGATCCACCTT
STAT6 REV	GCAGGAGTTTCTATCAAGCTGTG
DECR1 FW	CTATGCTGAGACTGGTTCAGGT
DECR1 REV	CCAGACGGCTAAAGGCACC
GABRA5 FW	TTGGATGGCTACGACAACAGA
GABRA5 REV	TCGGAAAAACACGTCTATGGTG
CNTFR FW	CTTACCCCAAGGGCTTCTACT
CNTFR REV	ACAGACCATAATTTTGGAGCCAT
PTPRZ1 FW	GCTTTGATGCGGACCGATTTT
PTPRZ1 REV	ACGACTAACACTTTCGACTCCA
HIF1A FW	ATCCATGTGACCATGAGGAAATG
HIF1A REV	TCGGCTAGTTAGGGTACACTTC
PDPK1 FW	CCTAAGGCAAGAGACCTCGTG
PDPK1 REV	CGTCGTCTTCCGACATAGCC
SLC30A10 FW	CATCTGCCTTCCCGCTTATC
SLC30A10 REV	AATTCCAGGCACAGCAGAGAG
BOK FW	GGTGGTGTCCCTGTATGCG
BOK REV	TGCTGACCACACACTTGAGG
RAB25 FW	TCGTGGGTAACAAAAGTGACC
RAB25 REV	AGCTCAACATTGGTAGAGTCCA
IGFBP5 FW	TGACCGCAAAGGATTCTACAAG
IGFBP5 REV	CGTCAACGTACTCCATGCCT
LRG1 FW	GGACACCCTGGTATTGA AAGAAA
LRG1 REV	TAGCCGTTCTAATTGCAGCGG
CYBA FW	CCCAGTGGTACTTTGGTGCC
CYBA REV	GCGGTCATGTACTTCTGTCCC
PRKDC FW	CCTGGCCGGTCATCAACTG
PRKDC REV	AGTAAGGTGCGATCTTCTGGC
